# Supplementary material for: ﻿A new species of Aleurolobus Quaintance & Baker, 1914 (Hemiptera, Aleyrodidae) from China infesting Murrayaexotica L
Source: Zookeys. 2023 Mar 2;1152:1–8. doi: 10.3897/zookeys.1152.96447 (PMC10208229; doi:10.3897/zookeys.1152.96447)
Supplement: XML Treatment for Aleurolobus rutae [file zookeys.1152.96447-treatment1.xml]

<!DOCTYPE tp:taxon-treatment
  PUBLIC "-//TaxonX//DTD Taxonomic Treatment Publishing DTD v0 20100105//EN" "tax-treatment-NSO.dtd">
<tp:taxon-treatment xmlns:tp="http://www.plazi.org/taxpub"><tp:treatment-meta><kwd-group><label>Taxon classification</label><kwd>
              <named-content content-type="kingdom">Animalia</named-content>
            </kwd><kwd>
              <named-content content-type="order">Hemiptera</named-content>
            </kwd><kwd>
              <named-content content-type="family">Aleyrodidae</named-content>
            </kwd></kwd-group><mixed-citation publication-type="journal"><person-group><name><surname>Lin</surname><given-names>Qing-Song</given-names></name><name><surname>Lu</surname><given-names>Lin-Qian</given-names></name><name><surname>Wang</surname><given-names>Ji-Rui</given-names></name></person-group><article-title>﻿A new species of <italic><tp:taxon-name><tp:taxon-name-part taxon-name-part-type="genus" reg="Aleurolobus">Aleurolobus</tp:taxon-name-part></tp:taxon-name></italic> Quaintance &amp; Baker, 1914 (<tp:taxon-name><tp:taxon-name-part taxon-name-part-type="order">Hemiptera</tp:taxon-name-part></tp:taxon-name>, <tp:taxon-name><tp:taxon-name-part taxon-name-part-type="family">Aleyrodidae</tp:taxon-name-part></tp:taxon-name>) from China infesting <italic><tp:taxon-name><tp:taxon-name-part taxon-name-part-type="genus" reg="Murraya">Murraya</tp:taxon-name-part><tp:taxon-name-part taxon-name-part-type="species" reg="exotica">exotica</tp:taxon-name-part></tp:taxon-name></italic> L.</article-title><source>Zookeys</source><day>02</day><month>03</month><year>2023</year><volume>1152</volume><fpage>1</fpage><lpage>8</lpage><pub-id pub-id-type="doi">10.3897/zookeys.1152.96447</pub-id></mixed-citation></tp:treatment-meta><tp:nomenclature><label>﻿</label><tp:taxon-name>
            <object-id xmlns:xlink="http://www.w3.org/1999/xlink" content-type="arpha" xlink:type="simple">B27FC458-75CB-5D88-87FE-DAA8A94A78B3</object-id>
            <tp:taxon-name-part taxon-name-part-type="genus" reg="Aleurolobus">Aleurolobus</tp:taxon-name-part>
            <tp:taxon-name-part taxon-name-part-type="species" reg="rutae">rutae</tp:taxon-name-part>
            <object-id xmlns:xlink="http://www.w3.org/1999/xlink" content-type="zoobank" xlink:type="simple">https://zoobank.org/EB4E769E-5F38-4819-B2B6-9C7851D0645E</object-id>
          </tp:taxon-name><tp:taxon-authority>Lin &amp; Wang</tp:taxon-authority><tp:taxon-status xmlns:xlink="http://www.w3.org/1999/xlink" xlink:type="simple">sp. nov.</tp:taxon-status></tp:nomenclature><tp:treatment-sec sec-type="type material" id="SECID0EBGAC"><title>Type material.</title><p><bold><italic>Holotype</italic></bold> puparium: China, Guizhou, Qiannan state, Maolan National Nature Reserve, <named-content xmlns:xlink="http://www.w3.org/1999/xlink" content-type="dwc:verbatimCoordinates" xlink:type="simple"><named-content content-type="geo-json" specific-use="{&#34;type&#34;:&#34;Point&#34;,&#34;coordinates&#34;:[108.118333,25.483000]}" id="NCID0EPGAC" xlink:type="simple">25°28.98'N, 108°07.10'E</named-content></named-content>, 1190 m, 1 puparium on slide, 7. vii. 2022, leg. ST Meng, on <italic><tp:taxon-name><tp:taxon-name-part taxon-name-part-type="genus" reg="Murraya">Murraya</tp:taxon-name-part><tp:taxon-name-part taxon-name-part-type="species" reg="exotica">exotica</tp:taxon-name-part></tp:taxon-name></italic>, deposited in <abbrev xmlns:xlink="http://www.w3.org/1999/xlink" xlink:title="Zhejiang Agriculture and Forestry University, Lin’an, China" id="ABBRID0E6GAC" xlink:type="simple">ZAFU</abbrev>, Lin’an, China.</p><fig id="F1" position="float" orientation="portrait"><object-id xmlns:xlink="http://www.w3.org/1999/xlink" content-type="doi" xlink:type="simple">10.3897/zookeys.1152.96447.figures1-4</object-id><object-id xmlns:xlink="http://www.w3.org/1999/xlink" content-type="arpha" xlink:type="simple">692DE5F2-A7A7-52F9-9C51-53574344DFB9</object-id><label>Figures 1–4.</label><caption><p><italic><tp:taxon-name><tp:taxon-name-part taxon-name-part-type="genus" reg="Murraya">Murraya</tp:taxon-name-part><tp:taxon-name-part taxon-name-part-type="species" reg="exotica">exotica</tp:taxon-name-part></tp:taxon-name></italic> leaves infested by nymphs of <italic><tp:taxon-name><tp:taxon-name-part taxon-name-part-type="genus" reg="Aleurolobus">Aleurolobus</tp:taxon-name-part><tp:taxon-name-part taxon-name-part-type="species" reg="rutae">rutae</tp:taxon-name-part></tp:taxon-name></italic> sp. nov. <bold>1, 3</bold> puparia with some individuals infected with <italic><tp:taxon-name><tp:taxon-name-part taxon-name-part-type="genus" reg="Aschersonia">Aschersonia</tp:taxon-name-part><tp:taxon-name-part taxon-name-part-type="species" reg="placenta">placenta</tp:taxon-name-part></tp:taxon-name></italic><bold>2</bold><italic><tp:taxon-name><tp:taxon-name-part taxon-name-part-type="genus" reg="Dialeuropora">Dialeuropora</tp:taxon-name-part><tp:taxon-name-part taxon-name-part-type="species" reg="murrayae">murrayae</tp:taxon-name-part></tp:taxon-name></italic> (pale nymphs) coexisting among <italic><tp:taxon-name><tp:taxon-name-part taxon-name-part-type="genus" reg="Aleurolobus">A.</tp:taxon-name-part><tp:taxon-name-part taxon-name-part-type="species" reg="rutae">rutae</tp:taxon-name-part></tp:taxon-name></italic> (dark nymphs) <bold>4</bold> third instar nymph of <italic><tp:taxon-name><tp:taxon-name-part taxon-name-part-type="genus" reg="Aleurolobus">A.</tp:taxon-name-part><tp:taxon-name-part taxon-name-part-type="species" reg="rutae">rutae</tp:taxon-name-part></tp:taxon-name></italic>.</p></caption><graphic xmlns:xlink="http://www.w3.org/1999/xlink" xlink:href="zookeys-1152-001_article-96447__-g001.jpg" position="float" orientation="portrait" xlink:type="simple" id="oo_818449.jpg"><uri content-type="original_file" xlink:type="simple">https://binary.pensoft.net/fig/818449</uri></graphic></fig><p><bold><italic>Paratypes</italic></bold>: 17 paratype puparia with same collection data as the holotype; of these14 puparia on 14 slides are deposited in <abbrev xmlns:xlink="http://www.w3.org/1999/xlink" xlink:title="Zhejiang Agriculture and Forestry University, Lin’an, China" id="ABBRID0E6JAC" xlink:type="simple">ZAFU</abbrev>, 2 on 1 slide are deposited in Guizhou University and 1 on 1 slide are deposited in Shanghai Entomological Museum, Chinese Academy of Sciences.</p></tp:treatment-sec><tp:treatment-sec sec-type="diagnosis" id="SECID0EDKAC"><title>Diagnosis.</title><p><italic><tp:taxon-name><tp:taxon-name-part taxon-name-part-type="genus" reg="Aleurolobus">Aleurolobus</tp:taxon-name-part></tp:taxon-name></italic> is recognized by having the submargin separated from the dorsal disc by a prominent furrow, the presence of eye spots, and the abdominal segment VIII forming a trilobed figure anterolateral to the vasiform orifice. The key characteristics that distinguish the new species from other <italic><tp:taxon-name><tp:taxon-name-part taxon-name-part-type="genus" reg="Aleurolobus">Aleurolobus</tp:taxon-name-part></tp:taxon-name></italic> species is that it has a very wide submarginal region and lacks dorsal setae except the 8<sup>th</sup> segment abdominal. Puparium black, circular, surrounded by a fringe of transparent shiny white wax and some wax deposition on the dorsum of the thoracic and abdominal segments, as well as along the thoracic tracheal folds (Figs <xref ref-type="fig" rid="F2">5–7</xref>, <xref ref-type="fig" rid="F3">9</xref>). The submargin is very wide and flattened and is separated from the dorsal disk by an uninterrupted submarginal furrow which extends around the entire body (Figs <xref ref-type="fig" rid="F2">5</xref>, <xref ref-type="fig" rid="F2">6</xref>, <xref ref-type="fig" rid="F3">9</xref>, <xref ref-type="fig" rid="F4">13</xref>, <xref ref-type="fig" rid="F5">16</xref>). An elongate, rectangular area with many minute tubercles extends from the tracheal opening approximately halfway to the submarginal furrow (Figs <xref ref-type="fig" rid="F3">10</xref>, <xref ref-type="fig" rid="F4">13</xref>, <xref ref-type="fig" rid="F5">16</xref>). The submargin in some specimens has 85–89 lanceolate setae present on each side, arranged in three rows (Figs <xref ref-type="fig" rid="F4">13</xref>, <xref ref-type="fig" rid="F4">15</xref>). The longitudinal molting suture and transverse molting suture both reach the submargin (Figs <xref ref-type="fig" rid="F3">9</xref>, <xref ref-type="fig" rid="F4">13</xref>, <xref ref-type="fig" rid="F5">16</xref>). The vasiform orifice is triangular, slightly longer than wide, lateral margins are rounded, with the basal ends curved to meet the basal margin; operculum triangular, almost covering the orifice and obscuring the lingual (Figs <xref ref-type="fig" rid="F3">11</xref>, <xref ref-type="fig" rid="F4">15</xref>, <xref ref-type="fig" rid="F5">18</xref>). Anterior and posterior marginal setae are absent. Caudal and dorsal setae, other than those in the submarginal region, are absent. The eighth abdominal segment setae is present (Fig. <xref ref-type="fig" rid="F3">11</xref>). Thoracic and caudal furrows are discernible (Figs <xref ref-type="fig" rid="F3">10</xref>, <xref ref-type="fig" rid="F3">12</xref>, <xref ref-type="fig" rid="F4">14</xref>, <xref ref-type="fig" rid="F4">15</xref>).</p><fig id="F2" position="float" orientation="portrait"><object-id xmlns:xlink="http://www.w3.org/1999/xlink" content-type="doi" xlink:type="simple">10.3897/zookeys.1152.96447.figures5-8</object-id><object-id xmlns:xlink="http://www.w3.org/1999/xlink" content-type="arpha" xlink:type="simple">253E0220-3202-5467-B5A4-0A1FC59DB7C9</object-id><label>Figures 5–8.</label><caption><p>Live <italic><tp:taxon-name><tp:taxon-name-part taxon-name-part-type="genus" reg="Aleurolobus">Aleurolobus</tp:taxon-name-part><tp:taxon-name-part taxon-name-part-type="species" reg="rutae">rutae</tp:taxon-name-part></tp:taxon-name></italic> sp. nov. on <italic><tp:taxon-name><tp:taxon-name-part taxon-name-part-type="genus" reg="Murraya">Murraya</tp:taxon-name-part><tp:taxon-name-part taxon-name-part-type="species" reg="exotica">exotica</tp:taxon-name-part></tp:taxon-name></italic> leaves <bold>5, 6</bold> puparia in dorsal view <bold>7</bold> puparium in ventral view <bold>8</bold> puparia infected with <italic><tp:taxon-name><tp:taxon-name-part taxon-name-part-type="genus" reg="Aschersonia">Aschersonia</tp:taxon-name-part><tp:taxon-name-part taxon-name-part-type="species" reg="placenta">placenta</tp:taxon-name-part></tp:taxon-name></italic> fungus.</p></caption><graphic xmlns:xlink="http://www.w3.org/1999/xlink" xlink:href="zookeys-1152-001_article-96447__-g002.jpg" position="float" orientation="portrait" xlink:type="simple" id="oo_818450.jpg"><uri content-type="original_file" xlink:type="simple">https://binary.pensoft.net/fig/818450</uri></graphic></fig><fig id="F3" position="float" orientation="portrait"><object-id xmlns:xlink="http://www.w3.org/1999/xlink" content-type="doi" xlink:type="simple">10.3897/zookeys.1152.96447.figures9-12</object-id><object-id xmlns:xlink="http://www.w3.org/1999/xlink" content-type="arpha" xlink:type="simple">6C36F24A-90AE-53B1-95AC-E06AD969F3FD</object-id><label>Figures 9–12.</label><caption><p>Scanning electron microscope photographs of <italic><tp:taxon-name><tp:taxon-name-part taxon-name-part-type="genus" reg="Aleurolobus">Aleurolobus</tp:taxon-name-part><tp:taxon-name-part taxon-name-part-type="species" reg="rutae">rutae</tp:taxon-name-part></tp:taxon-name></italic> sp. nov. <bold>9</bold> empty pupal case in dorsal view <bold>10</bold> thoracic tracheal fold and margin <bold>11</bold> vasiform orifice and operculum <bold>12</bold> caudal furrow.</p></caption><graphic xmlns:xlink="http://www.w3.org/1999/xlink" xlink:href="zookeys-1152-001_article-96447__-g003.jpg" position="float" orientation="portrait" xlink:type="simple" id="oo_818451.jpg"><uri content-type="original_file" xlink:type="simple">https://binary.pensoft.net/fig/818451</uri></graphic></fig><fig id="F4" position="float" orientation="portrait"><object-id xmlns:xlink="http://www.w3.org/1999/xlink" content-type="doi" xlink:type="simple">10.3897/zookeys.1152.96447.figures13-15</object-id><object-id xmlns:xlink="http://www.w3.org/1999/xlink" content-type="arpha" xlink:type="simple">1B28C0AD-D0C2-5451-9850-BEEEA729252E</object-id><label>Figures 13–15.</label><caption><p><italic><tp:taxon-name><tp:taxon-name-part taxon-name-part-type="genus" reg="Aleurolobus">Aleurolobus</tp:taxon-name-part><tp:taxon-name-part taxon-name-part-type="species" reg="rutae">rutae</tp:taxon-name-part></tp:taxon-name></italic> sp. nov., slide-mounted specimen <bold>13</bold> dorsum of puparium <bold>14</bold> lateral margin at tracheal opening <bold>15</bold> vasiform orifice, operculum, and caudal furrow.</p></caption><graphic xmlns:xlink="http://www.w3.org/1999/xlink" xlink:href="zookeys-1152-001_article-96447__-g004.jpg" position="float" orientation="portrait" xlink:type="simple" id="oo_818452.jpg"><uri content-type="original_file" xlink:type="simple">https://binary.pensoft.net/fig/818452</uri></graphic></fig></tp:treatment-sec><tp:treatment-sec sec-type="description" id="SECID0EOBAE"><title>Description.</title><p><bold><italic>Puparium</italic></bold> black, large, 1.762–1.829 mm long, 1.725–1.833 mm wide, circular and nearly flat: the length–width ratio close to 1:1. Pupal margin surrounded by a fringe of transparent, shiny, white wax with some wax deposition on the dorsum of the thorax and abdominal segments, as well as along the thoracic tracheal fold (Figs <xref ref-type="fig" rid="F2">5–7</xref>, <xref ref-type="fig" rid="F3">9</xref>).</p><p><bold><italic>Margin</italic></bold> (Figs <xref ref-type="fig" rid="F3">10</xref>, <xref ref-type="fig" rid="F4">14</xref>, <xref ref-type="fig" rid="F5">17</xref>) crenulate, with eight or nine crenulations in 0.1 mm, each one with an apical notch. Anterior and posterior marginal setae are absent.</p><p><bold><italic>Dorsum</italic></bold>: submargin broad and flat, separated from the dorsal disc by an uninterrupted submarginal furrow which extends around the entire body and with 85–89 submarginal, lanceolate setae present each side arranged in three rows (Figs <xref ref-type="fig" rid="F4">13</xref>, <xref ref-type="fig" rid="F4">15</xref>). An elongate, rectangular area with many minute tubercles extends from the tracheal opening approximately halfway to the submarginal furrow (Figs <xref ref-type="fig" rid="F3">10</xref>, <xref ref-type="fig" rid="F4">13</xref>, <xref ref-type="fig" rid="F5">16</xref>). The longitudinal molting suture and transverse molting suture both reach the submargin (Figs <xref ref-type="fig" rid="F4">13</xref>, <xref ref-type="fig" rid="F5">16</xref>). Thoracic and abdominal segment sutures are well defined; length of abdominal segments as measured along the midline as follows: abdominal segment I ~ 77.1 µm; abdominal segment II ~ 68.9 µm; abdominal segments III–V each ~ 81.2 µm; abdominal segment VI ~ 70.2 µm; and abdominal segment VII ~ 38.5 µm. Some small pores are present on dorsum.</p><p>Vasiform orifice (Figs <xref ref-type="fig" rid="F3">11</xref>, <xref ref-type="fig" rid="F4">15</xref>, <xref ref-type="fig" rid="F5">18</xref>) triangular, slightly longer than wide, 78.8 µm long, 69.9 µm wide; operculum triangular, 58.4 µm long, 55.4 µm wide, almost covering the orifice and obscuring the lingual. Vasiform orifice set anterior to the caudal end of the puparium by nearly four times its length. Caudal furrow 304.5 µm long. A pair of eighth abdominal setae present, ~10.0 µm, near the anterolateral margin of the vasiform orifice (Fig. <xref ref-type="fig" rid="F3">11</xref>).</p><p><bold><italic>Venter</italic></bold>: thoracic and caudal tracheal folds discernible (Fig. <xref ref-type="fig" rid="F5">16</xref>). Ventral abdominal setae absent.</p></tp:treatment-sec><tp:treatment-sec sec-type="Third instar nymph" id="SECID0EZEAE"><title>Third instar nymph</title><p><bold>(Fig. <xref ref-type="fig" rid="F1">4</xref>).</bold> 0.82 mm long, 0.81 mm wide; the other morphological characteristics are basically identical with those of the puparium.</p></tp:treatment-sec><tp:treatment-sec sec-type="host" id="SECID0EGFAE"><title>Host Plant.</title><p><italic><tp:taxon-name><tp:taxon-name-part taxon-name-part-type="genus" reg="Murraya">Murraya</tp:taxon-name-part><tp:taxon-name-part taxon-name-part-type="species" reg="exotica">exotica</tp:taxon-name-part></tp:taxon-name></italic> (<tp:taxon-name><tp:taxon-name-part taxon-name-part-type="order">Sapindales</tp:taxon-name-part></tp:taxon-name>, <tp:taxon-name><tp:taxon-name-part taxon-name-part-type="family">Rutaceae</tp:taxon-name-part></tp:taxon-name>).</p></tp:treatment-sec><tp:treatment-sec sec-type="distribution" id="SECID0EBGAE"><title>Distribution.</title><p>China (Guizhou).</p></tp:treatment-sec><tp:treatment-sec sec-type="biology" id="SECID0EGGAE"><title>Biology.</title><p>Three to five specimens were found per leaf (Figs <xref ref-type="fig" rid="F1">1</xref>, <xref ref-type="fig" rid="F1">3</xref>, <xref ref-type="fig" rid="F1">4</xref>), distributed on both sides of leaves, but especially on the upper side. This new species coexists with <italic><tp:taxon-name><tp:taxon-name-part taxon-name-part-type="genus" reg="Dialeuropora">Dialeuropora</tp:taxon-name-part><tp:taxon-name-part taxon-name-part-type="species" reg="murrayae">murrayae</tp:taxon-name-part></tp:taxon-name></italic> (Fig. <xref ref-type="fig" rid="F1">2</xref>). The puparium is covered by a thin layer of white wax, with highly characteristic secretions in the form of a broad, laterally directed, white fringe on each side of the body, 0.21–0.23 mm long (Figs <xref ref-type="fig" rid="F2">5</xref>, <xref ref-type="fig" rid="F2">6</xref>, <xref ref-type="fig" rid="F3">9</xref>). Some puparia were found infected with an entomopathogenic fungus (Figs <xref ref-type="fig" rid="F1">1</xref>, <xref ref-type="fig" rid="F2">8</xref>). Results of a polygenic sequencing analysis (ITS, <italic>tef1- α</italic>, SSU, LSU, RPB1, and RPB2; 100% similar to those in NCBI database respectively) identified the fungus as <italic><tp:taxon-name><tp:taxon-name-part taxon-name-part-type="genus" reg="Aschersonia">Aschersonia</tp:taxon-name-part><tp:taxon-name-part taxon-name-part-type="species" reg="placenta">placenta</tp:taxon-name-part></tp:taxon-name></italic> Berk (<tp:taxon-name><tp:taxon-name-part taxon-name-part-type="order">Hypocreales</tp:taxon-name-part></tp:taxon-name>, <tp:taxon-name><tp:taxon-name-part taxon-name-part-type="family">Clavicipitaceae</tp:taxon-name-part></tp:taxon-name>), a highly effective pathogen of whitefly and scale insects (<xref ref-type="bibr" rid="B12">Wei et al. 2016</xref>). <italic><tp:taxon-name><tp:taxon-name-part taxon-name-part-type="genus" reg="Murraya">Murraya</tp:taxon-name-part><tp:taxon-name-part taxon-name-part-type="species" reg="exotica">exotica</tp:taxon-name-part></tp:taxon-name></italic> is an important medicinal plant, and the research and development of this fungal preparation may be helpful in reducing the damage of whitefly on this plant. The fungal specimen (No. ZHA-ZNL01) and its isolated strain (No. GZ-ZNL01) are both preserved in the Herbarium of Guizhou Institute of Technology. No ants were observed attending the whitefly.</p><fig id="F5" position="float" orientation="portrait"><object-id xmlns:xlink="http://www.w3.org/1999/xlink" content-type="doi" xlink:type="simple">10.3897/zookeys.1152.96447.figures16-18</object-id><object-id xmlns:xlink="http://www.w3.org/1999/xlink" content-type="arpha" xlink:type="simple">C8FD6223-D8FA-57C1-8A83-CF4952B1EA34</object-id><label>Figures 16–18.</label><caption><p><italic><tp:taxon-name><tp:taxon-name-part taxon-name-part-type="genus" reg="Aleurolobus">Aleurolobus</tp:taxon-name-part><tp:taxon-name-part taxon-name-part-type="species" reg="rutae">rutae</tp:taxon-name-part></tp:taxon-name></italic> sp. nov., holotype puparium <bold>16</bold> puparium in dorsal (right) and ventral (left) views <bold>17</bold> margin <bold>18</bold> vasiform orifice.</p></caption><graphic xmlns:xlink="http://www.w3.org/1999/xlink" xlink:href="zookeys-1152-001_article-96447__-g005.jpg" position="float" orientation="portrait" xlink:type="simple" id="oo_818719.jpg"><uri content-type="original_file" xlink:type="simple">https://binary.pensoft.net/fig/818719</uri></graphic></fig></tp:treatment-sec><tp:treatment-sec sec-type="etymology" id="SECID0E6JAE"><title>Etymology.</title><p>The species is named for <tp:taxon-name><tp:taxon-name-part taxon-name-part-type="family">Rutaceae</tp:taxon-name-part></tp:taxon-name>, the family of its host plant <italic><tp:taxon-name><tp:taxon-name-part taxon-name-part-type="genus" reg="Murraya">M.</tp:taxon-name-part><tp:taxon-name-part taxon-name-part-type="species" reg="exotica">exotica</tp:taxon-name-part></tp:taxon-name></italic>. The specific epithet is a feminine genitive noun that does not change gender with respect to the genus.</p></tp:treatment-sec><tp:treatment-sec sec-type="comments" id="SECID0EVKAE"><title>Comments.</title><p>The puparium of the new species resembles that of <italic><tp:taxon-name><tp:taxon-name-part taxon-name-part-type="genus" reg="Aleurolobus">Aleurolobus</tp:taxon-name-part><tp:taxon-name-part taxon-name-part-type="species" reg="rubus">rubus</tp:taxon-name-part></tp:taxon-name></italic> in being round in shape, black in color, and in having a broad submargin. It differs in that the puparium of <italic><tp:taxon-name><tp:taxon-name-part taxon-name-part-type="genus" reg="Aleurolobus">A.</tp:taxon-name-part><tp:taxon-name-part taxon-name-part-type="species" reg="rubus">rubus</tp:taxon-name-part></tp:taxon-name></italic> is smaller and subcircular in shape. Additionally, the vasiform orifice is set anterior to the pupal caudal margin by four times of its own length in the new species, compared to that in <italic><tp:taxon-name><tp:taxon-name-part taxon-name-part-type="genus" reg="Aleurolobus">A.</tp:taxon-name-part><tp:taxon-name-part taxon-name-part-type="species" reg="rubus">rubus</tp:taxon-name-part></tp:taxon-name></italic>, which is twice its own length. The new species also resembles <italic><tp:taxon-name><tp:taxon-name-part taxon-name-part-type="genus" reg="Aleurolobus">Aleurolobus</tp:taxon-name-part><tp:taxon-name-part taxon-name-part-type="species" reg="shiiae">shiiae</tp:taxon-name-part></tp:taxon-name></italic> but can be easily distinguished from that species which has an elongate, oval shape and minute tubercles located within the thoracic tracheal furrows that almost reache the submarginal furrow. The new species is also similar to <italic><tp:taxon-name><tp:taxon-name-part taxon-name-part-type="genus" reg="Aleurolobus">Aleurolobus</tp:taxon-name-part><tp:taxon-name-part taxon-name-part-type="species" reg="olivinus">olivinus</tp:taxon-name-part></tp:taxon-name></italic>, but it has a very wide submarginal region, and the submarginal furrow is almost continuous with only a small break at the caudal furrow. <italic><tp:taxon-name><tp:taxon-name-part taxon-name-part-type="genus" reg="Aleurolobus">Aleurolobus</tp:taxon-name-part><tp:taxon-name-part taxon-name-part-type="species" reg="subrotundus">subrotundus</tp:taxon-name-part></tp:taxon-name></italic>, which has been found on the same host plant, has 10 pairs of long setae along the submargin, as compared to the absence of long setae in <italic><tp:taxon-name><tp:taxon-name-part taxon-name-part-type="genus" reg="Aleurolobus">A.</tp:taxon-name-part><tp:taxon-name-part taxon-name-part-type="species" reg="rubus">rubus</tp:taxon-name-part></tp:taxon-name></italic> and many minute, submarginal setae in <italic><tp:taxon-name><tp:taxon-name-part taxon-name-part-type="genus" reg="Aleurolobus">A.</tp:taxon-name-part><tp:taxon-name-part taxon-name-part-type="species" reg="rutae">rutae</tp:taxon-name-part></tp:taxon-name></italic>.</p></tp:treatment-sec><ref-list><ref id="B12"><mixed-citation xmlns:xlink="http://www.w3.org/1999/xlink" xlink:type="simple"><person-group><name name-style="western"><surname>Wei</surname><given-names>XY</given-names></name><name name-style="western"><surname>Song</surname><given-names>XY</given-names></name><name name-style="western"><surname>Dong</surname><given-names>D</given-names></name><name name-style="western"><surname>Keyhani</surname><given-names>NO</given-names></name><name name-style="western"><surname>Yao</surname><given-names>LD</given-names></name><name name-style="western"><surname>Zang</surname><given-names>XY</given-names></name><name name-style="western"><surname>Dong</surname><given-names>LL</given-names></name><name name-style="western"><surname>Gu</surname><given-names>ZJ</given-names></name><name name-style="western"><surname>Fu</surname><given-names>DL</given-names></name><name name-style="western"><surname>Liu</surname><given-names>XZ</given-names></name><name name-style="western"><surname>Qiu</surname><given-names>JZ</given-names></name><name name-style="western"><surname>Guan</surname><given-names>X</given-names></name></person-group> (<year>2016</year>) <article-title>Efficient production of <italic><tp:taxon-name><tp:taxon-name-part taxon-name-part-type="genus">Aschersonia</tp:taxon-name-part><tp:taxon-name-part taxon-name-part-type="species">placenta</tp:taxon-name-part></tp:taxon-name></italic> protoplasts for transformation using optimization algorithms.</article-title><source>Canadian Journal of Microbiology</source><volume>62</volume>(<issue>7</issue>): <fpage>579</fpage>–<lpage>587</lpage>. <ext-link xlink:type="simple" ext-link-type="doi" xlink:href="10.1139/cjm-2015-0770">https://doi.org/10.1139/cjm-2015-0770</ext-link></mixed-citation></ref></ref-list></tp:taxon-treatment>
